# Supplementary material for: Knockdown of 15-bp Deletion-Type v-raf Murine Sarcoma Viral Oncogene Homolog B1 mRNA in Pancreatic Ductal Adenocarcinoma Cells Repressed Cell Growth In Vitro and Tumor Volume In Vivo
Source: Cancers (Basel). 2022 Jun 28;14(13):3162. doi: 10.3390/cancers14133162 (PMC9264874; doi:10.3390/cancers14133162)
Supplement: Supplementary file 1 [file cancers-14-03162-s001.zip]

Archive with 2 entries (2 files):
- cancers-1731130-original wester blots figures.pdf
- cancers-1731130-supplementary.pdf
